# Supplementary material for: Allostatic load in thyroid cancer is higher than that of other cancers: A secondary analysis using NHANES
Source: PLoS One. 2026 Jan 22;21(1):e0341063. doi: 10.1371/journal.pone.0341063 (PMC12826484; doi:10.1371/journal.pone.0341063)
Supplement: S1 File — (XLSX) [file pone.0341063.s006.xlsx]

## Sheet: Sheet1
ID	age	sex	race	edu	marital	PIR	drinking	diabetes	THYD	MCHC	RDW	SBP,mmHg	DBP,mmHg	BMI,kgm2	Albumin,gdL	CRP,mg/dL	HbA1c	HDLC,mmolL	TC,mmolL	ALS0(by quartile)_	ALS_0	CANCER	THYC	ALS1(by cutoff)	ALS_1	SBP0	SBP1	DBP0	DBP1	BMI0	BMI1	Albumin0	Albumin1	CRP0	CRP1	HbA1c0	HbA1c1	HDL_C0	HDL_C1	TC0	TC1
41735	64	2	2	3	1	5	2	0	1	34	12.7	128	72	25.4	4.1	0.14	5.6	1.89	5.28	0	0	37	1	0	0	0	0	0	0	0	0	0	0	0	0	0	0	0	0	0	0
113984	44	1	1	3	1	5	2	0	2	34.5	13.3	124	82	38.3	3.9	0.541	5.5	0.91	5.17	5	1	19	0	3	1	0	0	1	0	1	1	1	0	1	1	0	0	1	1	0	0
43358	71	1	2	1	1	NA	1	0	1	33.2	11.2	132	88	29.37	4.2	0.17	4.7	1.42	5.25	2	0	37	1	0	0	1	0	1	0	0	0	0	0	0	0	0	0	0	0	0	0
43718	61	1	2	1	2	2.88	2	1	1	32.1	13.6	144	80	45.66	4	0.81	5.8	0.91	4.34	6	1	37	1	4	1	1	1	1	0	1	1	1	0	1	1	0	0	1	1	0	0
87032	75	1	2	3	1	5	1	0	2	34.3	13.2	114	74	32.5	4.5	0.02	5.6	1.37	4.4	1	0	25	0	1	0	0	0	0	0	1	1	0	0	0	0	0	0	0	0	0	0
44252	58	2	1	1	2	0.71	1	0	1	35.2	12.8	118	64	27.78	4.4	0.2	5.7	1.34	6.18	1	0	37	1	0	0	0	0	0	0	0	0	0	0	0	0	0	0	0	0	1	0
91098	37	1	2	3	1	3.22	2	0	2	35	12.9	132	76	44	4.5	0.2	5.2	1.27	4.73	3	0	32	0	1	0	1	0	1	0	1	1	0	0	0	0	0	0	0	0	0	0
86633	62	2	2	3	2	1.69	2	0	2	34.7	13.4	124	78	43.1	4.4	0.46	5.9	1.09	5.02	5	1	32	0	3	1	0	0	1	0	1	1	0	0	1	1	1	0	1	1	0	0
44668	46	1	2	3	2	4.66	2	0	1	34.2	13.3	104	56	23.75	4.1	6.76	5.7	1.16	5.59	2	0	37	1	1	0	0	0	0	0	0	0	0	0	1	1	0	0	0	0	1	0
111823	80	1	2	3	1	1.95	2	0	2	34.1	14	153	92	24.8	4.3	0.116	5.3	1.16	4.76	2	0	25	0	2	0	1	1	1	1	0	0	0	0	0	0	0	0	0	0	0	0
92876	62	1	2	2	2	3.4	2	0	2	33	13.4	130	86	26.2	4.5	0.13	5.9	1.58	4.27	3	0	32	0	0	0	1	0	1	0	0	0	0	0	0	0	1	0	0	0	0	0
45951	58	2	1	2	1	2.39	2	0	1	31.7	14	124	76	28.21	4.3	0.41	5.9	1.01	6.93	4	0	37	1	3	1	0	0	0	0	0	0	0	0	1	1	1	0	1	1	1	1
123434	53	2	2	3	1	3.7	2	0	2	35	13.2	135	96	25.8	4.2	0.209	5.8	1.94	6.7	3	0	39	0	2	0	1	0	1	1	0	0	0	0	0	0	0	0	0	0	1	1
51757	28	2	2	1	1	0.9	2	1	2	36.3	12	122	66	24.49	3.8	0.14	4.9	1.76	4.29	1	0	15	0	0	0	0	0	0	0	0	0	1	0	0	0	0	0	0	0	0	0
46315	76	2	2	3	1	NA	1	1	1	35.3	12.4	184	98	32.55	4.2	0.19	7.3	1.5	4.09	4	0	37	1	4	1	1	1	1	1	1	1	0	0	0	0	1	1	0	0	0	0
46914	44	1	1	2	2	0.35	2	0	1	35.3	12.8	146	102	27.49	4.3	0.15	5	1.32	5.43	3	0	37	1	2	0	1	1	1	1	0	0	0	0	0	0	0	0	0	0	1	0
52553	75	2	2	1	2	1.03	0	1	2	33.3	14.7	160	56	44.16	3.9	0.94	6.6	1.47	5.46	6	1	16	0	4	1	1	1	0	0	1	1	1	0	1	1	1	1	0	0	1	0
50174	24	2	2	1	2	2.19	2	0	1	34.4	11.5	112	70	28.21	4.7	0.07	5	1.24	4.24	0	0	37	1	1	0	0	0	0	0	0	0	0	0	0	0	0	0	0	1	0	0
92403	57	2	2	3	1	5	2	0	2	33.1	12.7	138	70	24.8	4.2	0.25	4.7	1.37	6.03	2	0	14	0	0	0	1	0	0	0	0	0	0	0	0	0	0	0	0	0	1	0
52289	80	1	2	2	1	3.77	2	0	1	33.6	12.7	126	70	26.46	4.2	0.1	5.8	1.01	5.12	1	0	37	1	1	0	0	0	0	0	0	0	0	0	0	0	0	0	1	1	0	0
120270	61	1	2	3	2	3.55	2	0	1	33.9	14.9	100	45	25.2	4.3	0.272	6	1.42	3.54	1	0	24	0	0	0	0	0	0	0	0	0	0	0	0	0	1	0	0	0	0	0
42262	50	1	2	2	1	5	2	0	2	33.8	12.7	136	82	29.78	4.2	0.08	5.4	0.91	4.37	3	0	32	0	1	0	1	0	1	0	0	0	0	0	0	0	0	0	1	1	0	0
118352	62	2	2	2	2	1.28	2	0	2	33.5	17.4	124	71	27.5	4	0.057	5.5	1.6	3.21	1	0	14	0	0	0	0	0	0	0	0	0	1	0	0	0	0	0	0	0	0	0
53180	50	2	2	2	2	NA	NA	1	1	33.7	12.5	106	70	38.06	3.4	0.42	5.2	0.98	5.2	4	0	37	1	4	1	0	0	0	0	1	1	1	1	1	1	0	0	1	1	0	0
53404	54	1	2	3	1	5	2	0	1	33.8	12.9	126	74	28.79	4.6	0.03	5.7	0.8	4.47	1	0	37	1	1	0	0	0	0	0	0	0	0	0	0	0	0	0	1	1	0	0
86258	80	2	2	2	2	0.28	2	0	2	33.8	15.6	124	70	33.6	3.8	0.07	5.1	1.42	4.81	2	0	32	0	1	0	0	0	0	0	1	1	1	0	0	0	0	0	0	0	0	0
89352	66	1	1	2	1	4.91	2	1	2	32.2	19	150	72	35.7	4.3	0.21	6.8	0.88	4.76	4	0	16	0	4	1	1	1	0	0	1	1	0	0	0	0	1	1	1	1	0	0
56766	75	2	2	2	1	2.61	0	1	1	34	13.7	168	58	37.48	4.1	0.09	7.6	1.71	5.48	4	0	37	1	3	1	1	1	0	0	1	1	0	0	0	0	1	1	0	0	1	0
58325	68	2	1	1	2	0.66	2	0	2	35	13	126	66	42.08	3.9	0.35	6.1	0.93	4.14	4	0	14	0	3	1	0	0	0	0	1	1	1	0	0	1	1	0	1	1	0	0
47283	80	2	2	3	2	1.47	0	1	2	33.2	13.2	160	58	26.09	4.1	0.11	5.9	0.88	4.89	3	0	32	0	2	0	1	1	0	0	0	0	0	0	0	0	1	0	1	1	0	0
57248	63	2	2	3	1	5	2	1	2	33.8	12.4	124	80	21.13	4.2	0.06	8.8	1.47	8.87	3	0	14	0	2	0	0	0	1	0	0	0	0	0	0	0	1	1	0	0	1	1
114068	32	2	2	2	2	1.73	2	0	2	33.5	13.2	137	91	24.4	4	0.036	5.4	2.22	3.96	2	0	15	0	1	0	1	0	1	1	0	0	0	0	0	0	0	0	0	0	0	0
57934	74	2	2	3	1	5	1	0	1	34.9	12.7	136	78	25.83	4.6	0.14	5.6	1.84	5.04	2	0	37	1	0	0	1	0	1	0	0	0	0	0	0	0	0	0	0	0	0	0
124246	61	2	2	3	2	4.19	2	0	2	33.8	13.7	118	68	26.4	4	0.408	5.1	1.5	4.42	2	0	14	0	1	0	0	0	0	0	0	0	1	0	1	1	0	0	0	0	0	0
58274	47	2	2	3	1	4.27	2	0	1	31.8	15.9	134	88	31.51	3.8	0.4	5.8	1.53	4.89	5	1	37	1	2	0	1	0	1	0	1	1	1	0	1	1	0	0	0	0	0	0
85522	50	2	1	1	1	3.3	2	0	2	32.6	13.7	164	70	38.8	3.8	2.75	5.2	1.14	4.97	4	0	38	0	4	1	1	1	0	0	1	1	1	0	1	1	0	0	0	1	0	0
58699	53	1	1	3	1	1.36	2	0	2	34.8	12.5	140	62	25.95	4	0.11	5.2	1.09	5.07	3	0	37	1	1	0	1	1	0	0	0	0	1	0	0	0	0	0	1	0	0	0
90507	77	2	2	3	1	1.88	2	0	1	33.8	14	132	76	22.3	4.4	0.1	5.2	1.09	4.42	2	0	10	0	1	0	1	0	0	0	0	0	0	0	0	0	0	0	1	1	0	0
85170	80	2	2	3	1	5	1	1	2	32	12.7	136	68	26.3	3.7	0.15	5.8	1.89	4.63	2	0	14	0	1	0	1	0	0	0	0	0	1	1	0	0	0	0	0	0	0	0
51606	76	2	2	3	1	1.24	2	0	1	35	13.1	142	90	18.79	4.2	0.41	5.8	1.91	5.79	4	0	14	0	3	1	1	1	1	1	0	0	0	0	1	1	0	0	0	0	1	0
60513	62	1	2	3	2	2.06	NA	0	2	33.1	14	134	68	24.73	4.2	0.15	5.4	2.28	5.95	2	0	37	1	0	0	1	0	0	0	0	0	0	0	0	0	0	0	0	0	1	0
120791	64	2	2	3	1	2.13	2	0	2	32.9	15.6	107	72	27.4	4.3	0.084	6.2	1.09	5.92	3	0	24	0	1	0	0	0	0	0	0	0	0	0	0	0	1	0	1	1	1	0
61772	61	2	1	3	1	3.01	2	0	1	33.4	12.4	124	82	21.06	3.9	0.02	5.6	1.78	5.43	3	0	37	1	0	0	0	0	1	0	0	0	1	0	0	0	0	0	0	0	1	0
44213	50	2	2	3	1	5	0	0	2	34.1	12.5	106	76	22.59	3.9	0.07	5	1.5	5.48	2	0	15	0	0	0	0	0	0	0	0	0	1	0	0	0	0	0	0	0	1	0
51581	80	1	2	1	1	1.68	1	0	2	33.1	13.7	184	80	28.82	4.2	0.16	9.7	1.09	3.7	4	0	33	0	2	0	1	1	1	0	0	0	0	0	0	0	1	1	1	0	0	0
42920	80	1	2	3	1	2.14	0	0	2	35.8	12.7	160	54	24.34	4.6	0.44	5.5	2.12	4.97	2	0	32	0	2	0	1	1	0	0	0	0	0	0	1	1	0	0	0	0	0	0
46712	80	2	2	3	2	2.12	2	0	2	34.6	13.9	114	62	25.73	4.1	0.34	5.5	1.53	7.63	1	0	32	0	2	0	0	0	0	0	0	0	0	0	0	1	0	0	0	0	1	1
116551	38	2	2	3	1	1.14	2	0	2	32.5	15.3	120	87	34.4	4	0.127	5.1	1.81	5.25	2	0	33	0	1	0	0	0	1	0	1	1	0	0	0	0	0	0	0	0	0	0
53402	28	2	2	3	2	2.13	2	0	2	33.2	12.1	98	76	23.82	4.4	0.05	5.5	1.22	4.22	0	0	15	0	1	0	0	0	0	0	0	0	0	0	0	0	0	0	0	1	0	0
116495	55	2	2	3	2	4	2	0	2	33	14.3	110	67	35.1	3.9	0.212	5.7	1.89	6.39	3	0	33	0	2	0	0	0	0	0	1	1	1	0	0	0	0	0	0	0	1	1
55223	49	2	2	3	2	0.87	1	1	1	35.4	12.3	122	70	28.68	4.1	0.45	5.4	1.06	6.1	3	0	15	0	2	0	0	0	0	0	0	0	0	0	1	1	0	0	1	1	1	0
88623	29	2	1	2	1	0.31	NA	0	2	33.4	13.7	106	46	20.4	4.7	0.03	5.1	1.63	3.83	0	0	39	0	0	0	0	0	0	0	0	0	0	0	0	0	0	0	0	0	0	0
85138	31	2	2	3	2	0.78	2	0	2	33.7	13.1	108	66	33.2	4	0.62	5.2	1.11	4.81	3	0	21	0	3	1	0	0	0	0	1	1	1	0	1	1	0	0	0	1	0	0
45330	31	2	2	2	2	2.49	2	0	2	34.4	12.5	102	58	31.38	3.9	0.37	5.2	1.16	3.83	2	0	15	0	3	1	0	0	0	0	1	1	1	0	0	1	0	0	0	1	0	0
115498	68	2	2	3	1	4.41	2	1	1	35.1	13.4	125	62	30	4.3	0.204	5.7	1.19	3.59	0	0	25	0	2	0	0	0	0	0	0	1	0	0	0	0	0	0	0	1	0	0
118879	36	2	2	3	1	5	2	0	1	34.4	12.6	80	50	23.1	4	1.39	5.2	1.71	4.65	2	0	32	0	1	0	0	0	0	0	0	0	1	0	1	1	0	0	0	0	0	0
112110	37	2	2	3	1	5	2	0	2	34	12.8	107	61	26.9	4.5	0.086	4.8	1.99	4.16	0	0	32	0	0	0	0	0	0	0	0	0	0	0	0	0	0	0	0	0	0	0
115421	63	2	2	1	2	0.72	2	0	2	33.8	17	156	87	30.2	3.8	0.126	5.3	2.51	6.39	4	0	14	0	3	1	1	1	1	0	0	1	1	0	0	0	0	0	0	0	1	1
52832	30	2	2	3	2	1.37	2	0	1	34	13.7	98	46	30.49	4.4	0.04	5.4	1.58	4.55	0	0	15	0	1	0	0	0	0	0	0	1	0	0	0	0	0	0	0	0	0	0
50936	59	2	2	3	1	5	2	0	2	33.4	11.5	114	70	23.66	4.4	0.1	5.3	1.71	5.46	1	0	32	0	0	0	0	0	0	0	0	0	0	0	0	0	0	0	0	0	1	0
56998	39	2	2	3	1	0.79	2	0	2	34	12.3	106	78	55.95	3.9	1.05	5.6	1.03	3.8	5	1	15	0	3	1	0	0	1	0	1	1	1	0	1	1	0	0	1	1	0	0
53473	46	2	1	1	1	1.35	2	0	2	33.9	12	98	52	33.16	3.5	0.19	5.6	1.11	4.16	2	0	39	0	3	1	0	0	0	0	1	1	1	1	0	0	0	0	0	1	0	0
42788	71	2	2	3	1	5	2	0	2	35	12.7	132	60	34.06	4.2	0.23	6.6	1.4	4.63	3	0	33	0	2	0	1	0	0	0	1	1	0	0	0	0	1	1	0	0	0	0
57531	62	2	2	3	2	4.62	2	0	2	34.9	12	138	82	27.29	4.3	0.28	4.9	1.34	6.26	3	0	33	0	1	0	1	0	1	0	0	0	0	0	0	0	0	0	0	0	1	1
62076	60	2	2	3	1	3.26	1	1	2	35.2	13.9	146	96	41	3.9	1.18	6.9	1.22	5.38	7	1	38	0	6	1	1	1	1	1	1	1	1	0	1	1	1	1	0	1	1	0
44291	39	2	2	3	2	0.75	2	1	2	33.3	13.9	108	70	23.02	4.3	0.2	5.4	0.91	7.96	2	0	38	0	2	0	0	0	0	0	0	0	0	0	0	0	0	0	1	1	1	1
48823	60	2	2	3	1	5	2	0	2	33.3	12.3	126	64	29.69	4.3	0.04	5.8	1.53	4.81	0	0	32	0	0	0	0	0	0	0	0	0	0	0	0	0	0	0	0	0	0	0
86826	80	2	2	2	1	3.87	2	1	2	32.6	13.7	154	66	22.6	4.2	0.06	5.8	2.64	6.21	2	0	14	0	2	0	1	1	0	0	0	0	0	0	0	0	0	0	0	0	1	1
114863	69	2	2	3	1	2.32	1	0	2	33.1	12.8	136	65	33.6	3.6	0.537	5.5	1.86	5.48	5	1	15	0	3	1	1	0	0	0	1	1	1	1	1	1	0	0	0	0	1	0
49973	64	2	2	3	1	3.29	2	0	2	34.7	11.8	134	70	23.07	4.1	0.02	5.7	1.01	6.72	3	0	14	0	2	0	1	0	0	0	0	0	0	0	0	0	0	0	1	1	1	1
58998	80	2	2	3	2	3.85	2	1	2	34.2	13.8	146	60	27.09	4.2	0.11	6.1	1.71	5.17	2	0	15	0	1	0	1	1	0	0	0	0	0	0	0	0	1	0	0	0	0	0
113766	58	2	2	3	1	2.8	1	0	2	33.6	13.2	97	60	26.2	3.9	0.21	5.5	1.16	5.48	2	0	32	0	1	0	0	0	0	0	0	0	1	0	0	0	0	0	0	1	1	0
116268	56	2	2	2	1	2.13	2	0	2	33.7	13.6	152	89	42.5	4	0.578	6.4	1.4	4.84	5	1	38	0	4	1	1	1	1	0	1	1	0	0	1	1	1	1	0	0	0	0
114462	74	2	2	3	1	0.79	1	0	2	32.9	14.5	116	70	45.7	3.7	1.504	6	1.09	4.55	5	1	14	0	4	1	0	0	0	0	1	1	1	1	1	1	1	0	1	1	0	0
54113	54	2	2	1	2	0.82	NA	1	2	34.2	13.8	126	76	64.97	3.3	1.63	6.7	1.5	2.56	4	0	33	0	4	1	0	0	0	0	1	1	1	1	1	1	1	1	0	0	0	0
84915	45	2	1	3	1	3.45	2	1	1	33.8	13.4	124	74	35.4	4	0.79	7.5	0.72	4.22	5	1	37	1	4	1	0	0	0	0	1	1	1	0	1	1	1	1	1	1	0	0
85171	29	2	1	3	2	2.64	NA	0	2	33.3	13.9	106	52	30.1	4.1	0.14	5	1.06	4.06	1	0	19	0	2	0	0	0	0	0	0	1	0	0	0	0	0	0	1	1	0	0
115615	47	2	1	3	1	2.98	2	0	1	33.5	13.4	126	78	19.7	4.1	0.076	5.1	1.94	4.16	1	0	32	0	0	0	0	0	1	0	0	0	0	0	0	0	0	0	0	0	0	0
85553	75	2	2	3	1	1.64	1	0	1	33.6	15.6	156	64	35	4.5	0.14	5.9	1.34	5.87	4	0	37	1	2	0	1	1	0	0	1	1	0	0	0	0	1	0	0	0	1	0
51042	67	2	2	3	2	4.16	2	0	2	34.5	12	124	78	28.12	4.1	0.12	5.4	1.45	5.84	2	0	14	0	0	0	0	0	1	0	0	0	0	0	0	0	0	0	0	0	1	0
45753	67	2	2	3	2	5	2	0	2	33.6	12.1	158	74	28.8	3.7	0.14	5.6	1.16	4.73	2	0	14	0	3	1	1	1	0	0	0	0	1	1	0	0	0	0	0	1	0	0
85683	69	2	2	3	1	5	2	1	1	32.4	12.9	136	60	28.2	4.1	0.09	5.6	1.89	5.25	1	0	37	1	0	0	1	0	0	0	0	0	0	0	0	0	0	0	0	0	0	0
109782	63	2	2	2	1	3.69	2	0	2	33.3	13.5	108	57	26.3	3.7	0.701	5.8	1.29	4.63	2	0	38	0	2	0	0	0	0	0	0	0	1	1	1	1	0	0	0	0	0	0
86519	71	2	2	3	1	NA	1	0	1	32.6	14.7	108	56	25.9	4.1	0.3	5.8	2.66	5.02	0	0	37	1	1	0	0	0	0	0	0	0	0	0	0	1	0	0	0	0	0	0
89813	40	2	2	3	1	2.26	2	1	1	32	13.9	122	68	32.3	4	3.79	6.2	0.93	6.31	6	1	37	1	4	1	0	0	0	0	1	1	1	0	1	1	1	0	1	1	1	1
109770	47	2	2	3	1	5	2	0	2	32.7	14.1	161	105	26.1	3.9	0.42	6.2	1.06	6.26	7	1	16	0	5	1	1	1	1	1	0	0	1	0	1	1	1	0	1	1	1	1
89935	46	2	2	2	2	0.56	1	1	1	32.8	15.9	120	78	64.5	4.4	1.69	7.2	0.91	6.59	6	1	37	1	5	1	0	0	1	0	1	1	0	0	1	1	1	1	1	1	1	1
121833	55	2	2	2	1	3.2	2	0	2	33.7	13.9	124	84	31.7	4.5	0.501	6.4	1.06	5.15	5	1	14	0	4	1	0	0	1	0	1	1	0	0	1	1	1	1	1	1	0	0
46776	73	2	2	2	1	5	2	0	1	33.5	13.7	124	70	22.06	4.2	0.21	5.6	1.58	3.62	0	0	32	0	0	0	0	0	0	0	0	0	0	0	0	0	0	0	0	0	0	0
90223	65	2	1	3	2	1.12	2	0	1	34.7	15.2	124	68	19.5	5.2	0.13	6.3	2.12	8.25	2	0	37	1	1	0	0	0	0	0	0	0	0	0	0	0	1	0	0	0	1	1
41785	34	2	2	1	2	1.25	2	0	2	33.5	11.9	102	80	35.31	4.4	0.29	5.6	1.03	7.24	4	0	15	0	3	1	0	0	1	0	1	1	0	0	0	0	0	0	1	1	1	1
90307	42	2	2	3	1	5	1	0	1	31	16	112	64	44	3.7	3.11	5.9	0.98	3.9	5	1	37	1	4	1	0	0	0	0	1	1	1	1	1	1	1	0	1	1	0	0
59636	47	2	1	2	1	0.85	2	0	2	34.8	13	136	86	31.33	4	0.37	5.7	1.06	6.28	6	1	19	0	4	1	1	0	1	0	1	1	1	0	0	1	0	0	1	1	1	1
84308	41	2	2	3	1	5	2	0	2	33.4	12.9	102	62	20.6	4.6	0.09	5.7	2.15	4.19	0	0	32	0	0	0	0	0	0	0	0	0	0	0	0	0	0	0	0	0	0	0
112454	62	1	2	3	2	2.24	2	0	2	33.7	11.9	122	74	28	3.8	0.051	5.3	0.98	4.01	2	0	30	0	1	0	0	0	0	0	0	0	1	0	0	0	0	0	1	1	0	0
57775	80	2	2	2	2	3.51	1	1	2	34.3	15	156	74	32.42	4	0.16	6.5	1.78	3.75	4	0	16	0	3	1	1	1	0	0	1	1	1	0	0	0	1	1	0	0	0	0
61817	73	1	2	3	1	2.05	2	0	2	34.2	12.1	124	86	19.83	4.4	0.07	5.9	1.09	5.48	4	0	30	0	0	0	0	0	1	0	0	0	0	0	0	0	1	0	1	0	1	0
92617	80	1	2	3	2	1.02	2	0	1	33.3	13.7	158	64	22.6	4.2	0.25	6.2	1.47	2.61	2	0	37	1	1	0	1	1	0	0	0	0	0	0	0	0	1	0	0	0	0	0
119064	80	2	2	2	2	1.36	1	0	2	32.8	15.8	150	51	25.3	4.3	0.242	5.2	2.2	3.83	1	0	32	0	1	0	1	1	0	0	0	0	0	0	0	0	0	0	0	0	0	0
109780	66	2	2	2	1	1.08	1	0	1	32.8	14.1	132	86	33.7	3.9	1.694	5.6	1.37	3.67	5	1	37	1	2	0	1	0	1	0	1	1	1	0	1	1	0	0	0	0	0	0
90065	77	2	1	1	2	0.78	1	1	2	33.4	13.3	130	70	27.9	4.4	0.38	8.7	1.6	4.22	3	0	16	0	2	0	1	0	0	0	0	0	0	0	1	1	1	1	0	0	0	0
52202	65	2	2	2	1	4.12	2	0	2	35	12.5	132	72	24.07	4.3	0.17	5.3	1.94	5.38	2	0	32	0	0	0	1	0	0	0	0	0	0	0	0	0	0	0	0	0	1	0
109979	31	2	2	3	1	4.19	0	0	1	33.1	13.1	91	55	27.1	4	0.072	5.5	0.91	3.62	2	0	37	1	1	0	0	0	0	0	0	0	1	0	0	0	0	0	1	1	0	0
59128	70	1	1	1	1	1.77	2	0	2	32.8	13.3	116	82	26.72	4.4	0.31	5.5	1.37	4.94	1	0	30	0	1	0	0	0	1	0	0	0	0	0	0	1	0	0	0	0	0	0
111324	64	1	2	2	1	2.6	2	0	1	33.9	13.9	125	85	24.7	3.9	0.181	5.6	1.03	5.43	4	1	39	1	0	0	0	0	1	0	0	0	1	0	0	0	0	0	1	0	1	0
121251	80	1	2	3	2	1.32	2	0	2	35.3	13.4	150	71	35.9	3.7	0.521	6.1	1.03	4.03	6	1	19	0	4	1	1	1	0	0	1	1	1	1	1	1	1	0	1	0	0	0
114535	80	1	2	2	1	5	2	0	2	33.5	13.9	124	70	27.6	3.5	0.038	5.8	1.53	3.96	1	0	16	0	1	0	0	0	0	0	0	0	1	1	0	0	0	0	0	0	0	0
111708	44	2	2	3	2	1.66	2	1	1	35	13.1	132	88	47.8	4.4	0.39	6.8	1.11	4.6	5	1	23	1	4	1	1	0	1	0	1	1	0	0	1	1	1	1	0	1	0	0
54945	54	2	2	1	1	5	1	0	2	33.8	12.6	124	82	24.63	4.3	0.12	5.6	1.53	5.72	2	0	32	0	0	0	0	0	1	0	0	0	0	0	0	0	0	0	0	0	1	0
112174	60	2	2	3	2	NA	1	0	2	33.9	13.9	118	72	24.7	4.2	0.326	5.5	2.25	3.85	0	0	37	1	1	0	0	0	0	0	0	0	0	0	0	1	0	0	0	0	0	0
112580	58	2	2	2	2	0.92	2	1	1	32.2	13.6	137	86	25.9	3.9	0.438	10.2	1.29	4.55	5	1	37	1	2	0	1	0	1	0	0	0	1	0	1	1	1	1	0	0	0	0
43768	58	2	2	2	2	1.19	1	1	2	34.2	12	146	72	26.94	4.5	0.33	5.9	1.09	4.09	3	0	15	0	3	1	1	1	0	0	0	0	0	0	0	1	1	0	1	1	0	0
117727	74	2	2	3	1	5	2	0	2	34	14.3	126	66	26.5	4.8	0.643	5.5	1.94	4.27	1	0	14	0	1	0	0	0	0	0	0	0	0	0	1	1	0	0	0	0	0	0
84094	73	2	2	3	1	5	2	0	1	33.3	14	110	62	22.6	4.4	0.06	5.8	3.08	5.72	1	0	33	0	0	0	0	0	0	0	0	0	0	0	0	0	0	0	0	0	1	0
88787	70	2	2	3	2	4.25	2	0	2	33.8	13.5	142	84	25	5	0.41	5.3	1.99	5.46	4	1	32	0	2	0	1	1	1	0	0	0	0	0	1	1	0	0	0	0	1	0
91667	60	2	2	2	1	4.39	2	0	2	33.6	12.5	134	80	24.2	4.5	0.14	5.3	1.37	5.48	3	0	15	0	0	0	1	0	1	0	0	0	0	0	0	0	0	0	0	0	1	0
112823	80	1	2	1	1	3.4	1	1	1	34	14.8	148	69	32.3	4.2	0.083	5.9	1.24	3.39	3	0	37	1	2	0	1	1	0	0	1	1	0	0	0	0	1	0	0	0	0	0
90694	61	1	2	2	2	3.37	2	0	2	34.5	14.3	154	84	34.6	4.1	0.55	5.4	0.96	3.72	5	1	33	0	4	1	1	1	1	0	1	1	0	0	1	1	0	0	1	1	0	0
93013	80	1	2	1	1	0.85	0	0	2	32.5	16	118	64	29.3	4.1	0.07	5.6	1.09	3.26	1	0	30	0	0	0	0	0	0	0	0	0	0	0	0	0	0	0	1	0	0	0
60432	80	2	2	1	2	2.95	NA	1	2	35.4	14.4	130	50	22.39	3.5	1	5.5	1.29	7.73	4	1	23	0	3	1	1	0	0	0	0	0	1	1	1	1	0	0	0	0	1	1
113341	53	2	2	3	1	5	0	0	1	31.6	15.4	121	78	28.2	3.7	1.234	5.9	1.4	4.32	4	1	37	1	2	0	0	0	1	0	0	0	1	1	1	1	1	0	0	0	0	0
52516	50	2	2	3	1	5	0	0	2	33.1	12.2	116	60	25.92	4.4	0.05	5.2	1.53	4.55	0	0	32	0	0	0	0	0	0	0	0	0	0	0	0	0	0	0	0	0	0	0
59090	38	2	2	3	2	1.85	2	0	2	34.6	13.5	106	64	26.36	3.3	0.12	5.3	2.02	6.65	2	0	39	0	2	0	0	0	0	0	0	0	1	1	0	0	0	0	0	0	1	1
48503	58	1	2	2	2	1.35	2	1	2	35.6	11.8	146	90	29.59	4.4	0.19	5.4	1.01	5.95	4	1	32	0	3	1	1	1	1	1	0	0	0	0	0	0	0	0	1	1	1	0
91062	65	1	1	2	1	0.7	2	0	2	34.7	14.3	152	80	35.9	4.3	0.21	6.1	0.54	4.89	5	1	33	0	3	1	1	1	1	0	1	1	0	0	0	0	1	0	1	1	0	0
90982	62	2	1	2	2	2.01	2	0	1	32.4	14.6	122	64	51.6	3.4	0.35	6.2	1.11	3.67	3	0	14	0	4	1	0	0	0	0	1	1	1	1	0	1	1	0	0	1	0	0
93043	67	2	2	3	1	3.45	2	0	1	32.5	13.3	120	68	25.9	4.7	0.18	6	1.78	5.64	2	0	32	0	0	0	0	0	0	0	0	0	0	0	0	0	1	0	0	0	1	0
41879	80	2	2	3	1	1.31	2	1	2	33.7	14.3	112	52	31.63	4.5	0.12	6.2	0.88	4.16	3	0	33	0	2	0	0	0	0	0	1	1	0	0	0	0	1	0	1	1	0	0
117523	41	2	2	3	1	1.99	2	1	1	32.8	14.2	102	74	29.1	4	0.376	5.9	0.93	5.61	4	1	37	1	2	0	0	0	0	0	0	0	0	0	1	1	1	0	1	1	1	0
118752	37	2	2	3	2	5	2	1	1	33.3	13.2	118	78	28	4.2	1.089	5.7	1.63	5.48	3	0	25	0	1	0	0	0	1	0	0	0	0	0	1	1	0	0	0	0	1	0
52356	28	2	2	3	2	0	2	0	2	35.4	11.4	100	76	23.88	4.3	0.18	4.8	1.91	6.62	1	0	25	0	1	0	0	0	0	0	0	0	0	0	0	0	0	0	0	0	1	1
49522	54	2	1	3	2	2.35	2	0	2	34.3	12.8	150	96	31.8	4.5	0.47	5.6	1.47	5.72	5	1	38	0	4	1	1	1	1	1	1	1	0	0	1	1	0	0	0	0	1	0
61119	51	2	2	3	1	5	2	0	2	35.2	13	92	62	18.01	4.3	0.01	5.6	2.17	5.02	0	0	32	0	0	0	0	0	0	0	0	0	0	0	0	0	0	0	0	0	0	0
118072	56	2	1	3	2	3.95	1	0	1	33	13.9	156	90	32.5	3.9	4.933	5.6	1.66	4.99	5	1	14	0	4	1	1	1	1	1	1	1	1	0	1	1	0	0	0	0	0	0
124704	65	2	2	3	1	2.96	2	1	2	33.1	16.2	121	67	43.6	3.8	0.545	6.6	2.04	4.34	4	1	38	0	3	1	0	0	0	0	1	1	1	0	1	1	1	1	0	0	0	0
118035	49	2	2	3	1	5	2	0	1	33.9	13.6	107	64	28.6	4	0.416	5.6	1.78	8.3	3	0	37	1	2	0	0	0	0	0	0	0	1	0	1	1	0	0	0	0	1	1
51257	32	2	2	1	1	0.9	0	0	2	34.9	12.2	118	78	29.02	3.9	0.21	4.9	0.85	3.88	3	0	15	0	1	0	0	0	1	0	0	0	1	0	0	0	0	0	1	1	0	0
118191	34	2	2	3	2	1.98	2	0	1	34.1	13.5	142	105	29.5	4.1	0.104	5.3	1.5	6.7	3	0	37	1	3	1	1	1	1	1	0	0	0	0	0	0	0	0	0	0	1	1
43230	29	2	2	2	2	1.7	2	0	2	32.4	11.5	104	70	19.41	4.5	0.1	4.7	1.6	5.87	1	0	15	0	0	0	0	0	0	0	0	0	0	0	0	0	0	0	0	0	1	0
122477	35	2	2	3	2	0.5	NA	0	1	33.4	12.6	103	60	21.3	4.5	0.02	5.3	2.07	3.62	0	0	21	0	0	0	0	0	0	0	0	0	0	0	0	0	0	0	0	0	0	0
118586	37	2	1	1	1	0.7	1	1	1	32.4	18.7	90	59	43.2	3.4	0.415	5.4	1.29	4.63	3	0	37	1	3	1	0	0	0	0	1	1	1	1	1	1	0	0	0	0	0	0
46566	48	2	1	2	1	5	2	0	2	35.2	12.3	122	78	23.17	4.3	0.35	5.2	0.96	4.55	2	0	14	0	2	0	0	0	1	0	0	0	0	0	0	1	0	0	1	1	0	0
115365	38	2	2	3	1	5	2	0	2	34.3	12.1	99	60	23.2	4.2	0.139	4.5	1.58	4.09	0	0	39	0	0	0	0	0	0	0	0	0	0	0	0	0	0	0	0	0	0	0
47087	63	2	1	3	1	5	2	0	2	33.7	12.9	112	60	31.31	4.2	0.16	5.8	1.81	6.13	2	0	38	0	1	0	0	0	0	0	1	1	0	0	0	0	0	0	0	0	1	0
119059	49	2	2	3	1	1.83	2	1	1	33.2	13.7	126	84	44.7	4	1.259	8.2	0.78	6.13	6	1	37	1	4	1	0	0	1	0	1	1	0	0	1	1	1	1	1	1	1	0
87243	33	2	1	1	2	0.56	2	0	2	33.6	13	132	80	34.5	4.3	0.1	5.4	1.4	4.45	3	0	15	0	1	0	1	0	1	0	1	1	0	0	0	0	0	0	0	0	0	0
54574	66	2	2	3	2	5	2	0	1	34.8	12.4	120	72	37.58	3.9	0.17	5.3	1.55	3.57	2	0	14	0	1	0	0	0	0	0	1	1	1	0	0	0	0	0	0	0	0	0
119465	67	2	2	3	1	5	1	0	1	34.5	12.6	145	91	20.9	4.4	0.057	5.3	2.79	6.65	3	0	37	1	3	1	1	1	1	1	0	0	0	0	0	0	0	0	0	0	1	1
48538	47	1	1	3	1	5	2	0	2	36.2	11.9	122	94	35.54	4.4	0.13	5.2	1.24	6.23	3	0	32	0	3	1	0	0	1	1	1	1	0	0	0	0	0	0	0	0	1	1
115534	71	2	2	3	1	2.48	2	1	2	33	18.8	127	67	28.9	3.8	1.422	6.9	1.29	4.47	3	0	33	0	2	0	0	0	0	0	0	0	1	0	1	1	1	1	0	0	0	0
119923	69	2	2	3	2	2	1	1	1	34.3	13.7	116	63	45.3	3.8	0.867	6.6	1.47	4.24	4	1	14	1	3	1	0	0	0	0	1	1	1	0	1	1	1	1	0	0	0	0
120251	64	2	2	3	2	5	2	0	1	33.3	13.8	117	64	33.9	4.2	0.288	5.5	1.06	4.68	2	0	38	0	2	0	0	0	0	0	1	1	0	0	0	0	0	0	1	1	0	0
93695	76	2	2	2	2	1.43	0	0	2	34.1	13.6	112	48	21.5	4.1	0.2	5.6	1.76	3.62	0	0	14	0	0	0	0	0	0	0	0	0	0	0	0	0	0	0	0	0	0	0
120352	80	2	2	3	2	5	2	NA	1	34.4	12.9	131	58	23.7	4.8	0.165	5.6	1.73	5.48	2	0	37	1	0	0	1	0	0	0	0	0	0	0	0	0	0	0	0	0	1	0
113968	77	2	2	1	1	1.81	2	0	2	33.2	13.5	146	74	23.4	3.8	0.847	5.3	1.71	6.23	4	1	23	0	3	1	1	1	0	0	0	0	1	0	1	1	0	0	0	0	1	1
58327	54	1	2	2	1	5	2	0	2	33.4	13.1	110	72	23.33	4.4	0.03	5.4	1.19	5.9	1	0	39	0	0	0	0	0	0	0	0	0	0	0	0	0	0	0	0	0	1	0
120826	52	2	2	3	1	5	2	0	1	33.2	14	135	89	30.6	4.1	0.382	6	1.11	5.12	5	1	37	1	3	1	1	0	1	0	1	1	0	0	1	1	1	0	0	1	0	0
50379	39	2	2	2	1	0.57	2	0	2	33.4	12.3	106	72	18.97	4.3	0.06	5.2	0.83	4.5	1	0	15	0	1	0	0	0	0	0	0	0	0	0	0	0	0	0	1	1	0	0
91222	48	2	2	3	1	5	2	1	1	32.8	14	166	92	29.9	4.3	0.44	5.4	1.32	3.9	3	0	25	0	3	1	1	1	1	1	0	0	0	0	1	1	0	0	0	0	0	0
88388	55	1	2	3	2	2.76	2	0	2	33.1	13.5	122	82	28	4.6	0.64	5.5	0.62	5.95	4	1	39	0	2	0	0	0	1	0	0	0	0	0	1	1	0	0	1	1	1	0
90958	58	1	2	3	2	5	2	0	2	33.5	13.3	136	74	25.1	4.3	0.15	5.4	1.14	5.46	2	0	33	0	0	0	1	0	0	0	0	0	0	0	0	0	0	0	0	0	1	0
88018	48	1	2	3	1	5	2	0	2	35.9	12.6	128	78	27.6	4.2	0.43	5.8	0.88	14.09	4	1	32	0	3	1	0	0	1	0	0	0	0	0	1	1	0	0	1	1	1	1
55035	52	2	1	2	1	2.17	0	0	2	33.1	13.4	126	64	33.39	3.7	0.99	6.3	0.85	6.18	6	1	14	0	4	1	0	0	0	0	1	1	1	1	1	1	1	0	1	1	1	0
90361	22	2	2	3	2	0.75	2	0	2	33	12.1	100	62	24.9	4.6	0.008	5	2.3	4.27	0	0	15	0	0	0	0	0	0	0	0	0	0	0	0	0	0	0	0	0	0	0
85118	45	2	2	3	1	3.56	1	0	1	32.4	12.8	130	66	48.4	4.3	0.71	5.4	1.03	4.99	4	1	24	0	3	1	1	0	0	0	1	1	0	0	1	1	0	0	1	1	0	0
121824	50	2	2	3	2	3.65	2	0	1	34.4	14.1	96	61	22.7	3.8	0.247	5.5	1.84	5.43	2	0	37	1	0	0	0	0	0	0	0	0	1	0	0	0	0	0	0	0	1	0
88834	62	2	1	3	2	1.24	1	0	2	32.2	24.2	132	66	42.5	3.8	0.64	5.4	1.42	5.07	4	1	39	0	2	0	1	0	0	0	1	1	1	0	1	1	0	0	0	0	0	0
123203	57	2	1	3	1	3.85	2	0	1	34.5	12.9	135	92	26.7	3.9	0.204	5.4	2.15	7.47	4	1	37	1	2	0	1	0	1	1	0	0	1	0	0	0	0	0	0	0	1	1
44177	26	2	2	3	2	2.64	0	0	2	33.9	12.2	110	70	27.05	4.2	0.26	5.1	1.78	3.13	0	0	15	0	0	0	0	0	0	0	0	0	0	0	0	0	0	0	0	0	0	0
48772	39	2	2	3	1	5	2	0	2	34.5	12.1	94	56	19.99	4.5	0.02	5.5	1.73	4.01	0	0	32	0	0	0	0	0	0	0	0	0	0	0	0	0	0	0	0	0	0	0
123562	43	2	2	2	1	0.95	1	1	1	32	15.4	133	94	35.1	3.8	1.496	5.9	1.01	4.19	7	1	37	1	4	1	1	0	1	1	1	1	1	0	1	1	1	0	1	1	0	0
93374	50	2	2	3	1	4.12	2	0	1	32.2	15.4	118	74	20.5	4	0.03	5.7	2.09	6.08	2	0	14	0	0	0	0	0	0	0	0	0	1	0	0	0	0	0	0	0	1	0
42263	50	2	2	3	2	5	1	0	2	34	13	114	66	42.86	3.7	0.94	7.1	0.96	5.59	6	1	14	0	5	1	0	0	0	0	1	1	1	1	1	1	1	1	1	1	1	0
56691	61	2	2	3	1	5	2	0	1	34.4	11.9	110	74	26.34	4.2	0.13	5.7	1.66	6.1	1	0	14	0	0	0	0	0	0	0	0	0	0	0	0	0	0	0	0	0	1	0
123647	48	2	2	3	1	4.31	1	0	1	32.5	14.9	105	78	32.6	3.3	1.228	5.4	0.96	3.15	5	1	37	1	4	1	0	0	1	0	1	1	1	1	1	1	0	0	1	1	0	0
90156	51	2	2	3	1	4.99	2	0	2	32.7	13.2	116	66	19.7	4.6	0.03	5.6	2.15	5.07	0	0	28	0	0	0	0	0	0	0	0	0	0	0	0	0	0	0	0	0	0	0
123950	54	2	2	3	2	0.28	1	0	1	32.2	21.5	130	91	43.4	3.8	0.673	6.3	1.47	5.64	7	1	37	1	3	1	1	0	1	1	1	1	1	0	1	1	1	0	0	0	1	0
83817	42	1	2	3	1	4.22	2	0	2	34.5	13.3	128	70	25.5	4.4	0.16	5.3	1.42	5.22	0	0	19	0	0	0	0	0	0	0	0	0	0	0	0	0	0	0	0	0	0	0
124577	46	2	2	3	1	4.81	0	0	1	34.2	13.9	126	92	20.4	4.1	0.533	5.1	1.14	4.47	2	0	37	1	3	1	0	0	1	1	0	0	0	0	1	1	0	0	0	1	0	0
119631	51	2	2	3	1	5	2	0	2	31.7	17.4	126	81	34.7	3.7	0.272	5.5	1.34	5.92	4	1	32	0	2	0	0	0	1	0	1	1	1	1	0	0	0	0	0	0	1	0
85529	65	2	1	3	1	2.23	0	0	2	32.4	16.6	122	66	46.9	4.2	0.57	5.8	1.32	4.58	2	0	14	0	2	0	0	0	0	0	1	1	0	0	1	1	0	0	0	0	0	0
